# Supplementary material for: Curcumin Loaded PEGylated Nanoemulsions Designed for Maintained Antioxidant Effects and Improved Bioavailability: A Pilot Study on Rats
Source: Int J Mol Sci. 2021 Jul 27;22(15):7991. doi: 10.3390/ijms22157991 (PMC8347926; doi:10.3390/ijms22157991)
Supplement: Supplementary file 1 [file ijms-22-07991-s001.zip]

Archive with 1 entries (1 files):
- ijms-1293497-sup-proof done.pdf
